# Supplementary material for: Zinc β-Diketonates with Donor-Acceptor Ligands: Synthesis and Comprehensive Structural, Thermal, and Photophysical Characterization
Source: Molecules. 2025 Nov 7;30(22):4325. doi: 10.3390/molecules30224325 (PMC12654558; doi:10.3390/molecules30224325)
Supplement: Supplementary file 1 [file molecules-30-04325-s001.zip]

Archive with 1 entries (1 files):
- molecules-3931125-supplementary.pdf
